# Supplementary material for: Evaluation of Post-Larval Diets for Indoor Weaned Largemouth Bass (Micropterus salmoides)
Source: Animals (Basel). 2023 Oct 11;13(20):3179. doi: 10.3390/ani13203179 (PMC10603705; doi:10.3390/ani13203179)
Supplement: Supplementary file 1 [file animals-13-03179-s001.zip]

Archive with 2 entries (2 files):
- Supplementary File S1_Feed fatty acids per weight.xls
- Supplementary File S2_Correlation coefficients.xls
