# Supplementary material for: Evaluation of Post-Larval Diets for Indoor Weaned Largemouth Bass (Micropterus salmoides)
Source: Animals (Basel). 2023 Oct 11;13(20):3179. doi: 10.3390/ani13203179 (PMC10603705; doi:10.3390/ani13203179)
Supplement: Supplementary file 1 [file animals-13-03179-s001.zip › Supplementary File S1_Feed fatty acids per weight.xls]

## Sheet: Sheet1
				Fatty acid (FA) percent per feed weight (g)
				C1	AF	BIP	EF
			C12 :0	0.01584	0.00596	0.0092	0.0166
			C14:0	1.19152	0.61537	1.01936	0.46895
			C14: l	0.01584	0.00745	0.01288	0.00664
			Cl5 :0	0.05984	0.05364	0.06624	0.02407
			C1 6:0	4.11136	2.68349	3.15192	1.87331
			Cl6:1	0.97856	0.75245	1.30088	0.44073
			C17:0	0.02816	0.03576	0.0368	0.01577
			C18:0	0.86768	0.447	0.39192	0.35856
			Cl8 :1 ω9, OA	2.94448	2.87868	3.24024	1.88991
			C18:2 ω6, LA	0.83248	0.72265	0.68448	1.00098
			C18:3 ω6	0.02816	0.01788	0.02576	0.01245
			C18:3 ω3, ALA	0.39952	0.22499	0.22632	0.12201
			C20:0	0.0264	0.03427	0.04048	0.02158
			C20:1	0.47696	1.56301	3.13904	0.27888
			C20:2	0.03168	0.05811	0.05336	0.02158
			C20:3 ω6	0.01584	0.01341	0.01656	0.00996
			C20:4 ω6, ARA	0.10032	0.10579	0.09016	0.05893
			C20:3 ω3	0.04048	0.02682	0.01656	0.01162
			C20:5 ω3, EPA	2.59424	1.60771	1.75352	0.74949
			C22:0	0.03168	0.0298	0.02576	0.01909
			C22:1	0.19536	0.22201	0.3956	0.0664
			C22:5 ω3	0.26752	0.12218	0.16376	0.06308
			C24:0	0.02288	0.0149	0.01656	0.01411
			C22:6 ω3, DHA	2.16656	2.29758	2.15832	0.68973
			C24:1	0.15488	0.36058	0.36432	0.0664
			SFA	6.35536	3.92019	4.75824	2.81204
			MUFA	4.76608	5.78418	8.45296	2.74896
			MUFA/SFA	0.75	1.48	1.78	0.98
			PUFA ω3	5.46832	4.27928	4.31848	1.63593
			PUFA ω6	1.00848	0.91784	0.87032	1.1039
			PUFA ω3/ω6	5.42	4.66	4.96	1.48
			(DHA+EPA)/ARA	47.5	36.9	43.4	24.4
