# Supplementary material for: Evaluation of Post-Larval Diets for Indoor Weaned Largemouth Bass (Micropterus salmoides)
Source: Animals (Basel). 2023 Oct 11;13(20):3179. doi: 10.3390/ani13203179 (PMC10603705; doi:10.3390/ani13203179)
Supplement: Supplementary file 1 [file animals-13-03179-s001.zip › Supplementary File S2_Correlation coefficients.xls]

## Sheet: Bivariate Corr
Correlations
		Dry matter (%)	Crude protein (%)	Crude fat (%)	Crude ash (%)	Crude fibre (%)	Nitrogen Free Extract (%)	Gross energy (MJ/kg)	PUFA ω3/ω6	MUFA	PUFA ω3	PUFA ω6	Sum of Essential Amino acids, ƩEAA (%/feed weight)	Individual weight (mg)	Standard length (mm)	Specific Growth Rate, SGR (% day-1)	Feed Conversion Ratio, FCR	Allometric coefficient,b	Survival (%)	Deformities (%)	Collagen type I, α1 (ColIα1) mRNA	Collagen type I, α2 (ColIα2) mRNA	Periostin (PSN) mRNA	Troponin C (TnnC) mRNA	SRY-box transcription factor 3 (SOX3) mRNA	Alkaline phosphatase (μU mg-1 of protein)	Trypsin (μU mg-1 of protein)	Chymotrypsin (μU mg-1 of protein)	Trypsin to chymotrypsin (T/C) activity ratio	Lipase (μU mg-1 of protein)	Phospholipase A2 (PLA2) (nmo lmin-1 activity mg-1 of protein)	Amylase (mmol of released maltose min-1 mg-1 of protein)	Tri-iodothyronine (T3) (ng mg-1 of protein)	Thyroxine (T4) (ng mg-1 of protein)
Dry matter (%)	Pearson Correlation	1	0.428765	0.333606	0.774632	-0.159969	-0.420147	0.244765	0.549371	-0.396866	0.896391	-0.443632	0.53803	-.988*	-0.542269	-.972*	0.556576	-0.938885	0.241245	-0.0511553	0.902264	0.908374	.988*	.954*	0.785517	-0.0590365	-0.759323	0.485665	-0.669041	0.0884931	0.508233	0.922196	0.93901	-0.0502474
	Sig. (2-tailed)		0.571235	0.666394	0.225368	0.840031	0.579853	0.755235	0.450629	0.603134	0.103609	0.556368	0.46197	0.0122401	0.457731	0.0282477	0.443424	0.0611151	0.758755	0.948845	0.097736	0.0916256	0.0118917	0.0462429	0.214483	0.940964	0.240677	0.514335	0.330959	0.911507	0.491767	0.0778039	0.0609895	0.949753
	N	4	4	4	4	4	4	4	4	4	4	4	4	4	4	4	4	4	4	4	4	4	4	4	4	4	4	4	4	4	4	4	4	4
Crude protein (%)	Pearson Correlation	0.428765	1	0.510858	0.672454	-0.943123	-0.687275	0.505296	0.570188	0.658521	0.387997	-0.674043	0.68086	-0.521291	0.0342498	-0.216662	-0.243178	-0.635633	0.764745	-0.857844	0.173854	0.122656	0.285131	0.672876	-0.173389	-0.0473101	-0.108215	-0.578357	0.222159	-0.129779	-0.532496	0.618393	0.396636	0.354473
	Sig. (2-tailed)	0.571235		0.489142	0.327546	0.0568774	0.312725	0.494704	0.429812	0.341479	0.612003	0.325957	0.31914	0.478709	0.96575	0.783338	0.756822	0.364367	0.235255	0.142156	0.826146	0.877344	0.714869	0.327124	0.826611	0.95269	0.891785	0.421643	0.777841	0.870221	0.467504	0.381607	0.603364	0.645527
	N	4	4	4	4	4	4	4	4	4	4	4	4	4	4	4	4	4	4	4	4	4	4	4	4	4	4	4	4	4	4	4	4	4
Crude fat (%)	Pearson Correlation	0.333606	0.510858	1	0.843706	-0.611769	-.975*	.995**	.971*	0.269248	0.677564	-.977*	.960*	-0.469094	0.608138	-0.1645	-0.573089	-0.224486	0.920259	-0.713335	-0.101947	-0.0688994	0.276782	0.497206	0.247286	0.818915	0.358709	-0.258516	0.418313	-0.878148	0.0247794	0.155015	0.018225	-0.619233
	Sig. (2-tailed)	0.666394	0.489142		0.156294	0.388231	0.0250547	0.00466814	0.0290796	0.730752	0.322436	0.0229661	0.0395658	0.530906	0.391862	0.8355	0.426911	0.775514	0.079741	0.286665	0.898053	0.931101	0.723218	0.502794	0.752714	0.181085	0.641291	0.741484	0.581687	0.121852	0.975221	0.844985	0.981775	0.380767
	N	4	4	4	4	4	4	4	4	4	4	4	4	4	4	4	4	4	4	4	4	4	4	4	4	4	4	4	4	4	4	4	4	4
Crude ash (%)	Pearson Correlation	0.774632	0.672454	0.843706	1	-0.586721	-0.899106	0.794611	0.945566	0.0549521	0.921056	-0.910424	0.949844	-0.862979	0.0907525	-0.627805	-0.0933525	-0.708709	0.786285	-0.579091	0.426719	0.442028	0.713376	0.884759	0.524294	0.452036	-0.19044	0.00876517	-0.0598019	-0.498504	0.196346	0.656114	0.550239	-0.343313
	Sig. (2-tailed)	0.225368	0.327546	0.156294		0.413279	0.100894	0.205389	0.0544344	0.945048	0.0789437	0.0895764	0.0501564	0.137021	0.909248	0.372195	0.906648	0.291291	0.213715	0.420909	0.573281	0.557972	0.286624	0.115241	0.475706	0.547964	0.80956	0.991235	0.940198	0.501496	0.803654	0.343886	0.449761	0.656687
	N	4	4	4	4	4	4	4	4	4	4	4	4	4	4	4	4	4	4	4	4	4	4	4	4	4	4	4	4	4	4	4	4	4
Crude fibre (%)	Pearson Correlation	-0.159969	-0.943123	-0.611769	-0.586721	1	0.748368	-0.634756	-0.591163	-0.830869	-0.232951	0.728237	-0.699792	0.284481	-0.351067	-0.0746496	0.550318	0.355903	-0.8703	.976*	0.153655	0.197787	-0.0117993	-0.449039	0.372131	-0.159798	-0.228247	0.780167	-0.532045	0.354637	0.678826	-0.32894	-0.0773771	-0.219465
	Sig. (2-tailed)	0.840031	0.0568774	0.388231	0.413279		0.251632	0.365244	0.408837	0.169131	0.767049	0.271763	0.300208	0.715519	0.648933	0.92535	0.449682	0.644097	0.1297	0.0235087	0.846345	0.802213	0.988201	0.550961	0.627869	0.840202	0.771753	0.219833	0.467955	0.645363	0.321174	0.67106	0.922623	0.780535
	N	4	4	4	4	4	4	4	4	4	4	4	4	4	4	4	4	4	4	4	4	4	4	4	4	4	4	4	4	4	4	4	4	4
Nitrogen Free Extract (%)	Pearson Correlation	-0.420147	-0.687275	-.975*	-0.899106	0.748368	1	-.966*	-.973*	-0.371802	-0.694921	.999**	-.991**	0.555846	-0.498771	0.225687	0.519727	0.376802	-.967*	0.808858	0.0106697	-0.00479886	-0.3371	-0.615097	-0.193445	-0.673069	-0.247109	0.340089	-0.38077	0.764791	0.0905504	-0.313748	-0.145661	0.434781
	Sig. (2-tailed)	0.579853	0.312725	0.0250547	0.100894	0.251632		0.0335229	0.0272254	0.628198	0.305079	0.000624055	0.00948463	0.444154	0.501229	0.774313	0.480273	0.623198	0.0334414	0.191142	0.98933	0.995201	0.6629	0.384903	0.806555	0.326931	0.752891	0.659911	0.61923	0.235209	0.90945	0.686252	0.854339	0.565219
	N	4	4	4	4	4	4	4	4	4	4	4	4	4	4	4	4	4	4	4	4	4	4	4	4	4	4	4	4	4	4	4	4	4
Gross energy (MJ/kg)	Pearson Correlation	0.244765	0.505296	.995**	0.794611	-0.634756	-.966*	1	0.944533	0.337937	0.603448	-.966*	0.938821	-0.386599	0.676484	-0.0692054	-0.649464	-0.1476	0.93291	-0.746664	-0.194972	-0.163824	0.183612	0.42385	0.160234	0.835384	0.442163	-0.333956	0.503916	-0.904561	-0.0475234	0.0783641	-0.0696048	-0.61079
	Sig. (2-tailed)	0.755235	0.494704	0.00466814	0.205389	0.365244	0.0335229		0.055467	0.662063	0.396552	0.0343818	0.0611788	0.613401	0.323516	0.930795	0.350536	0.8524	0.0670899	0.253336	0.805028	0.836176	0.816388	0.57615	0.839766	0.164616	0.557837	0.666044	0.496084	0.0954389	0.952477	0.921636	0.930395	0.38921
	N	4	4	4	4	4	4	4	4	4	4	4	4	4	4	4	4	4	4	4	4	4	4	4	4	4	4	4	4	4	4	4	4	4
PUFA ω3/ω6	Pearson Correlation	0.549371	0.570188	.971*	0.945566	-0.591163	-.973*	0.944533	1	0.146569	0.825937	-.980*	.989*	-0.666867	0.40063	-0.390585	-0.3689	-0.440667	0.8809	-0.652327	0.13795	0.167922	0.494473	0.685107	0.41189	0.706009	0.124809	-0.11388	0.204178	-0.753131	0.141911	0.375075	0.255893	-0.553422
	Sig. (2-tailed)	0.450629	0.429812	0.0290796	0.0544344	0.408837	0.0272254	0.055467		0.853431	0.174063	0.0196885	0.0106306	0.333133	0.59937	0.609415	0.6311	0.559333	0.1191	0.347673	0.86205	0.832078	0.505527	0.314893	0.58811	0.293991	0.875191	0.88612	0.795822	0.246869	0.858089	0.624925	0.744107	0.446578
	N	4	4	4	4	4	4	4	4	4	4	4	4	4	4	4	4	4	4	4	4	4	4	4	4	4	4	4	4	4	4	4	4	4
MUFA %	Pearson Correlation	-0.396866	0.658521	0.269248	0.0549521	-0.830869	-0.371802	0.337937	0.146569	1	-0.337344	-0.339008	0.266087	0.289011	0.512129	0.591427	-0.731211	0.143518	0.596831	-0.840892	-0.586318	-0.641232	-0.532435	-0.108184	-0.821378	0.0341716	0.54208	-.994**	0.798415	-0.237851	-.956*	-0.149447	-0.390128	0.371638
	Sig. (2-tailed)	0.603134	0.341479	0.730752	0.945048	0.169131	0.628198	0.662063	0.853431		0.662656	0.660992	0.733913	0.710989	0.487871	0.408573	0.268789	0.856482	0.403169	0.159108	0.413682	0.358768	0.467565	0.891816	0.178622	0.965828	0.45792	0.00601926	0.201585	0.762149	0.0439173	0.850553	0.609872	0.628362
	N	4	4	4	4	4	4	4	4	4	4	4	4	4	4	4	4	4	4	4	4	4	4	4	4	4	4	4	4	4	4	4	4	4
PUFA ω3 %	Pearson Correlation	0.896391	0.387997	0.677564	0.921056	-0.232951	-0.694921	0.603448	0.825937	-0.337344	1	-0.718347	0.785651	-0.935645	-0.136227	-0.833916	0.214398	-0.741638	0.501628	-0.216183	0.64781	0.681856	0.890103	0.88744	0.81401	0.389323	-0.411689	0.397393	-0.382607	-0.355198	0.553043	0.695689	0.689295	-0.445769
	Sig. (2-tailed)	0.103609	0.612003	0.322436	0.0789437	0.767049	0.305079	0.396552	0.174063	0.662656		0.281653	0.214349	0.0643549	0.863773	0.166084	0.785602	0.258362	0.498372	0.783817	0.35219	0.318144	0.109897	0.11256	0.18599	0.610677	0.588311	0.602607	0.617393	0.644802	0.446957	0.304311	0.310705	0.554231
	N	4	4	4	4	4	4	4	4	4	4	4	4	4	4	4	4	4	4	4	4	4	4	4	4	4	4	4	4	4	4	4	4	4
PUFA ω6 %	Pearson Correlation	-0.443632	-0.674043	-.977*	-0.910424	0.728237	.999**	-.966*	-.980*	-0.339008	-0.718347	1	-.994**	0.57688	-0.482819	0.253761	0.496462	0.390923	-.957*	0.788295	-0.0145827	-0.0320948	-0.364324	-0.630356	-0.227875	-0.677892	-0.226452	0.30666	-0.353235	0.763397	0.0559177	-0.327375	-0.165962	0.451774
	Sig. (2-tailed)	0.556368	0.325957	0.0229661	0.0895764	0.271763	0.000624055	0.0343818	0.0196885	0.660992	0.281653		0.00589919	0.42312	0.517181	0.746239	0.503538	0.609077	0.043093	0.211705	0.985417	0.967905	0.635676	0.369644	0.772125	0.322108	0.773548	0.69334	0.646765	0.236603	0.944082	0.672625	0.834038	0.548226
	N	4	4	4	4	4	4	4	4	4	4	4	4	4	4	4	4	4	4	4	4	4	4	4	4	4	4	4	4	4	4	4	4	4
Sum of Essential Amino acids, ƩEAA (%/feed weight)	Pearson Correlation	0.53803	0.68086	.960*	0.949844	-0.699792	-.991**	0.938821	.989*	0.266087	0.785651	-.994**	1	-0.661741	0.39017	-0.356908	-0.399387	-0.478765	0.927737	-0.7441	0.122518	0.140309	0.462877	0.706769	0.313268	0.634584	0.122399	-0.225368	0.25032	-0.710233	0.0141967	0.41676	0.268163	-0.43687
	Sig. (2-tailed)	0.46197	0.31914	0.0395658	0.0501564	0.300208	0.00948463	0.0611788	0.0106306	0.733913	0.214349	0.00589919		0.338259	0.60983	0.643092	0.600613	0.521235	0.072263	0.2559	0.877482	0.859691	0.537123	0.293231	0.686732	0.365416	0.877601	0.774632	0.74968	0.289767	0.985803	0.58324	0.731837	0.56313
	N	4	4	4	4	4	4	4	4	4	4	4	4	4	4	4	4	4	4	4	4	4	4	4	4	4	4	4	4	4	4	4	4	4
Individual weight (mg)	Pearson Correlation	-.988*	-0.521291	-0.469094	-0.862979	0.284481	0.555846	-0.386599	-0.666867	0.289011	-0.935645	0.57688	-0.661741	1	0.415317	0.926711	-0.420489	0.929716	-0.389085	0.192884	-0.825152	-0.832041	-.961*	-.982*	-0.743207	-0.051148	0.656077	-0.376763	0.545429	0.0426078	-0.437667	-0.904181	-0.88818	0.106565
	Sig. (2-tailed)	0.0122401	0.478709	0.530906	0.137021	0.715519	0.444154	0.613401	0.333133	0.710989	0.0643549	0.42312	0.338259		0.584683	0.0732891	0.579511	0.0702844	0.610915	0.807116	0.174848	0.167959	0.0393173	0.0183611	0.256793	0.948852	0.343923	0.623237	0.454571	0.957392	0.562333	0.0958187	0.11182	0.893435
	N	4	4	4	4	4	4	4	4	4	4	4	4	4	4	4	4	4	4	4	4	4	4	4	4	4	4	4	4	4	4	4	4	4
Standard length (mm)	Pearson Correlation	-0.542269	0.0342498	0.608138	0.0907525	-0.351067	-0.498771	0.676484	0.40063	0.512129	-0.136227	-0.482819	0.39017	0.415317	1	0.656663	-.960*	0.612216	0.586516	-0.541099	-0.842864	-0.812641	-0.57224	-0.375347	-0.393659	0.80983	.958*	-0.581551	0.910429	-0.872601	-0.341926	-0.661377	-0.781607	-0.563999
	Sig. (2-tailed)	0.457731	0.96575	0.391862	0.909248	0.648933	0.501229	0.323516	0.59937	0.487871	0.863773	0.517181	0.60983	0.584683		0.343337	0.0396275	0.387784	0.413484	0.458901	0.157136	0.187359	0.42776	0.624653	0.606341	0.19017	0.041615	0.418449	0.0895714	0.127399	0.658074	0.338623	0.218393	0.436001
	N	4	4	4	4	4	4	4	4	4	4	4	4	4	4	4	4	4	4	4	4	4	4	4	4	4	4	4	4	4	4	4	4	4
Specific Growth Rate, SGR (% day-1)	Pearson Correlation	-.972*	-0.216662	-0.1645	-0.627805	-0.0746496	0.225687	-0.0692054	-0.390585	0.591427	-0.833916	0.253761	-0.356908	0.926711	0.656663	1	-0.711027	0.873894	-0.0202634	-0.185864	-.959*	-.972*	-.993**	-0.85636	-0.867645	0.133613	0.840592	-0.671046	0.81452	-0.207145	-0.659148	-0.865858	-0.942076	0.0667017
	Sig. (2-tailed)	0.0282477	0.783338	0.8355	0.372195	0.92535	0.774313	0.930795	0.609415	0.408573	0.166084	0.746239	0.643092	0.0732891	0.343337		0.288973	0.126106	0.979737	0.814136	0.0414969	0.0276883	0.00677806	0.14364	0.132355	0.866387	0.159408	0.328954	0.18548	0.792855	0.340852	0.134142	0.057924	0.933298
	N	4	4	4	4	4	4	4	4	4	4	4	4	4	4	4	4	4	4	4	4	4	4	4	4	4	4	4	4	4	4	4	4	4
Feed Conversion Ratio, FCR	Pearson Correlation	0.556576	-0.243178	-0.573089	-0.0933525	0.550318	0.519727	-0.649464	-0.3689	-0.731211	0.214398	0.496462	-0.399387	-0.420489	-.960*	-0.711027	1	-0.53014	-0.662005	0.70441	0.857893	0.851662	0.624566	0.330013	0.577192	-0.655583	-0.936074	0.784151	-.982*	0.771661	0.580964	0.571275	0.74518	0.32838
	Sig. (2-tailed)	0.443424	0.756822	0.426911	0.906648	0.449682	0.480273	0.350536	0.6311	0.268789	0.785602	0.503538	0.600613	0.579511	0.0396275	0.288973		0.46986	0.337995	0.29559	0.142107	0.148338	0.375434	0.669987	0.422808	0.344417	0.0639255	0.215849	0.0183791	0.228339	0.419036	0.428725	0.25482	0.67162
	N	4	4	4	4	4	4	4	4	4	4	4	4	4	4	4	4	4	4	4	4	4	4	4	4	4	4	4	4	4	4	4	4	4
Allometric coefficient,b	Pearson Correlation	-0.938885	-0.635633	-0.224486	-0.708709	0.355903	0.376802	-0.1476	-0.440667	0.143518	-0.741638	0.390923	-0.478765	0.929716	0.612216	0.873894	-0.53014	1	-0.270146	0.201092	-0.868567	-0.844123	-0.885592	-.955*	-0.534144	0.289141	0.788633	-0.249056	0.593249	-0.258213	-0.211036	-.997**	-.958*	-0.267105
	Sig. (2-tailed)	0.0611151	0.364367	0.775514	0.291291	0.644097	0.623198	0.8524	0.559333	0.856482	0.258362	0.609077	0.521235	0.0702844	0.387784	0.126106	0.46986		0.729854	0.798908	0.131433	0.155877	0.114408	0.0452614	0.465856	0.710859	0.211367	0.750944	0.406751	0.741787	0.788964	0.00263844	0.0417282	0.732895
	N	4	4	4	4	4	4	4	4	4	4	4	4	4	4	4	4	4	4	4	4	4	4	4	4	4	4	4	4	4	4	4	4	4
Survival (%)	Pearson Correlation	0.241245	0.764745	0.920259	0.786285	-0.8703	-.967*	0.93291	0.8809	0.596831	0.501628	-.957*	0.927737	-0.389085	0.586516	-0.0202634	-0.662005	-0.270146	1	-0.92911	-0.184944	-0.185664	0.133302	0.488969	-0.0626554	0.603787	0.378158	-0.569676	0.559859	-0.738084	-0.340483	0.213469	0.00261773	-0.285904
	Sig. (2-tailed)	0.758755	0.235255	0.079741	0.213715	0.1297	0.0334414	0.0670899	0.1191	0.403169	0.498372	0.043093	0.072263	0.610915	0.413484	0.979737	0.337995	0.729854		0.0708901	0.815056	0.814336	0.866698	0.511031	0.937345	0.396213	0.621842	0.430324	0.440141	0.261916	0.659517	0.786531	0.997382	0.714096
	N	4	4	4	4	4	4	4	4	4	4	4	4	4	4	4	4	4	4	4	4	4	4	4	4	4	4	4	4	4	4	4	4	4
Deformities (%)	Pearson Correlation	-0.0511553	-0.857844	-0.713335	-0.579091	.976*	0.808858	-0.746664	-0.652327	-0.840892	-0.216183	0.788295	-0.7441	0.192884	-0.541099	-0.185864	0.70441	0.201092	-0.92911	1	0.307681	0.338062	0.087108	-0.34567	0.387251	-0.349508	-0.410997	0.809975	-0.66927	0.535044	0.657076	-0.163673	0.087306	-0.0413446
	Sig. (2-tailed)	0.948845	0.142156	0.286665	0.420909	0.0235087	0.191142	0.253336	0.347673	0.159108	0.783817	0.211705	0.2559	0.807116	0.458901	0.814136	0.29559	0.798908	0.0708901		0.692319	0.661938	0.912892	0.65433	0.612749	0.650492	0.589003	0.190025	0.33073	0.464956	0.342924	0.836327	0.912694	0.958655
	N	4	4	4	4	4	4	4	4	4	4	4	4	4	4	4	4	4	4	4	4	4	4	4	4	4	4	4	4	4	4	4	4	4
Collagen type I, α1 (ColIα1) mRNA	Pearson Correlation	0.902264	0.173854	-0.101947	0.426719	0.153655	0.0106697	-0.194972	0.13795	-0.586318	0.64781	-0.0145827	0.122518	-0.825152	-0.842864	-.959*	0.857893	-0.868567	-0.184944	0.307681	1	.996**	0.923624	0.766149	0.750541	-0.407799	-.960*	0.671527	-0.911475	0.47691	0.572283	0.881344	.973*	0.184281
	Sig. (2-tailed)	0.097736	0.826146	0.898053	0.573281	0.846345	0.98933	0.805028	0.86205	0.413682	0.35219	0.985417	0.877482	0.174848	0.157136	0.0414969	0.142107	0.131433	0.815056	0.692319		0.00390524	0.0763758	0.233851	0.249459	0.592201	0.039896	0.328473	0.0885254	0.52309	0.427717	0.118656	0.0270799	0.815719
	N	4	4	4	4	4	4	4	4	4	4	4	4	4	4	4	4	4	4	4	4	4	4	4	4	4	4	4	4	4	4	4	4	4
Collagen type I, α2 (ColIα2) mRNA	Pearson Correlation	0.908374	0.122656	-0.0688994	0.442028	0.197787	-0.00479886	-0.163824	0.167922	-0.641232	0.681856	-0.0320948	0.140309	-0.832041	-0.812641	-.972*	0.851662	-0.844123	-0.185664	0.338062	.996**	1	0.939529	0.759165	0.80543	-0.341846	-0.93978	0.721314	-0.917625	0.424904	0.639655	0.852925	.957*	0.100172
	Sig. (2-tailed)	0.0916256	0.877344	0.931101	0.557972	0.802213	0.995201	0.836176	0.832078	0.358768	0.318144	0.967905	0.859691	0.167959	0.187359	0.0276883	0.148338	0.155877	0.814336	0.661938	0.00390524		0.060471	0.240835	0.19457	0.658154	0.0602202	0.278686	0.0823749	0.575096	0.360345	0.147075	0.043295	0.899828
	N	4	4	4	4	4	4	4	4	4	4	4	4	4	4	4	4	4	4	4	4	4	4	4	4	4	4	4	4	4	4	4	4	4
Periostin (PSN) mRNA	Pearson Correlation	.988*	0.285131	0.276782	0.713376	-0.0117993	-0.3371	0.183612	0.494473	-0.532435	0.890103	-0.364324	0.462877	-.961*	-0.57224	-.993**	0.624566	-0.885592	0.133302	0.087108	0.923624	0.939529	1	0.89841	0.865626	-0.0433608	-0.780378	0.612531	-0.742027	0.104888	0.632126	0.870027	0.924987	-0.1237
	Sig. (2-tailed)	0.0118917	0.714869	0.723218	0.286624	0.988201	0.6629	0.816388	0.505527	0.467565	0.109897	0.635676	0.537123	0.0393173	0.42776	0.00677806	0.375434	0.114408	0.866698	0.912892	0.0763758	0.060471		0.10159	0.134374	0.956639	0.219622	0.387469	0.257973	0.895112	0.367874	0.129973	0.0750135	0.8763
	N	4	4	4	4	4	4	4	4	4	4	4	4	4	4	4	4	4	4	4	4	4	4	4	4	4	4	4	4	4	4	4	4	4
Troponin C (TnnC) mRNA	Pearson Correlation	.954*	0.672876	0.497206	0.884759	-0.449039	-0.615097	0.42385	0.685107	-0.108184	0.88744	-0.630356	0.706769	-.982*	-0.375347	-0.85636	0.330013	-.955*	0.488969	-0.34567	0.766149	0.759165	0.89841	1	0.602082	0.00709286	-0.611199	0.203341	-0.439244	-0.0389853	0.258129	0.930628	0.869361	0.00952855
	Sig. (2-tailed)	0.0462429	0.327124	0.502794	0.115241	0.550961	0.384903	0.57615	0.314893	0.891816	0.11256	0.369644	0.293231	0.0183611	0.624653	0.14364	0.669987	0.0452614	0.511031	0.65433	0.233851	0.240835	0.10159		0.397918	0.992907	0.388801	0.796659	0.560756	0.961015	0.741871	0.0693721	0.130639	0.990471
	N	4	4	4	4	4	4	4	4	4	4	4	4	4	4	4	4	4	4	4	4	4	4	4	4	4	4	4	4	4	4	4	4	4
SRY-box transcription factor 3 (SOX3) mRNA	Pearson Correlation	0.785517	-0.173389	0.247286	0.524294	0.372131	-0.193445	0.160234	0.41189	-0.821378	0.81401	-0.227875	0.313268	-0.743207	-0.393659	-0.867645	0.577192	-0.534144	-0.0626554	0.387251	0.750541	0.80543	0.865626	0.602082	1	0.219914	-0.579337	0.853551	-0.721086	-0.0732863	0.925879	0.509672	0.65434	-0.504264
	Sig. (2-tailed)	0.214483	0.826611	0.752714	0.475706	0.627869	0.806555	0.839766	0.58811	0.178622	0.18599	0.772125	0.686732	0.256793	0.606341	0.132355	0.422808	0.465856	0.937345	0.612749	0.249459	0.19457	0.134374	0.397918		0.780086	0.420663	0.146449	0.278914	0.926714	0.0741211	0.490328	0.34566	0.495736
	N	4	4	4	4	4	4	4	4	4	4	4	4	4	4	4	4	4	4	4	4	4	4	4	4	4	4	4	4	4	4	4	4	4
Alkaline phosphatase (μU mg-1 of protein)	Pearson Correlation	-0.0590365	-0.0473101	0.818915	0.452036	-0.159798	-0.673069	0.835384	0.706009	0.0341716	0.389323	-0.677892	0.634584	-0.051148	0.80983	0.133613	-0.655583	0.289141	0.603787	-0.349508	-0.407799	-0.341846	-0.0433608	0.00709286	0.219914	1	0.642337	-0.0849856	0.509475	-.977*	0.217236	-0.357554	-0.398398	-0.913191
	Sig. (2-tailed)	0.940964	0.95269	0.181085	0.547964	0.840202	0.326931	0.164616	0.293991	0.965828	0.610677	0.322108	0.365416	0.948852	0.19017	0.866387	0.344417	0.710859	0.396213	0.650492	0.592201	0.658154	0.956639	0.992907	0.780086		0.357663	0.915014	0.490525	0.0226712	0.782764	0.642446	0.601602	0.0868094
	N	4	4	4	4	4	4	4	4	4	4	4	4	4	4	4	4	4	4	4	4	4	4	4	4	4	4	4	4	4	4	4	4	4
Trypsin (μU mg-1 of protein)	Pearson Correlation	-0.759323	-0.108215	0.358709	-0.19044	-0.228247	-0.247109	0.442163	0.124809	0.54208	-0.411689	-0.226452	0.122399	0.656077	.958*	0.840592	-0.936074	0.788633	0.378158	-0.410997	-.960*	-0.93978	-0.780378	-0.611199	-0.579337	0.642337	1	-0.625219	0.93662	-0.703539	-0.448224	-0.820855	-0.922482	-0.41061
	Sig. (2-tailed)	0.240677	0.891785	0.641291	0.80956	0.771753	0.752891	0.557837	0.875191	0.45792	0.588311	0.773548	0.877601	0.343923	0.041615	0.159408	0.0639255	0.211367	0.621842	0.589003	0.039896	0.0602202	0.219622	0.388801	0.420663	0.357663		0.374781	0.0633801	0.296461	0.551776	0.179145	0.0775184	0.58939
	N	4	4	4	4	4	4	4	4	4	4	4	4	4	4	4	4	4	4	4	4	4	4	4	4	4	4	4	4	4	4	4	4	4
Chymotrypsin (μU mg-1 of protein)	Pearson Correlation	0.485665	-0.578357	-0.258516	0.00876517	0.780167	0.340089	-0.333956	-0.11388	-.994**	0.397393	0.30666	-0.225368	-0.376763	-0.581551	-0.671046	0.784151	-0.249056	-0.569676	0.809975	0.671527	0.721314	0.612531	0.203341	0.853551	-0.0849856	-0.625219	1	-0.853156	0.280636	.952*	0.256092	0.488512	-0.316282
	Sig. (2-tailed)	0.514335	0.421643	0.741484	0.991235	0.219833	0.659911	0.666044	0.88612	0.00601926	0.602607	0.69334	0.774632	0.623237	0.418449	0.328954	0.215849	0.750944	0.430324	0.190025	0.328473	0.278686	0.387469	0.796659	0.146449	0.915014	0.374781		0.146844	0.719364	0.0476157	0.743908	0.511488	0.683718
	N	4	4	4	4	4	4	4	4	4	4	4	4	4	4	4	4	4	4	4	4	4	4	4	4	4	4	4	4	4	4	4	4	4
Trypsin to chymotrypsin (T/C) activity ratio	Pearson Correlation	-0.669041	0.222159	0.418313	-0.0598019	-0.532045	-0.38077	0.503916	0.204178	0.798415	-0.382607	-0.353235	0.25032	0.545429	0.910429	0.81452	-.982*	0.593249	0.559859	-0.66927	-0.911475	-0.917625	-0.742027	-0.439244	-0.721086	0.509475	0.93662	-0.853156	1	-0.638134	-0.697784	-0.62221	-0.798612	-0.171903
	Sig. (2-tailed)	0.330959	0.777841	0.581687	0.940198	0.467955	0.61923	0.496084	0.795822	0.201585	0.617393	0.646765	0.74968	0.454571	0.0895714	0.18548	0.0183791	0.406751	0.440141	0.33073	0.0885254	0.0823749	0.257973	0.560756	0.278914	0.490525	0.0633801	0.146844		0.361866	0.302216	0.37779	0.201388	0.828097
	N	4	4	4	4	4	4	4	4	4	4	4	4	4	4	4	4	4	4	4	4	4	4	4	4	4	4	4	4	4	4	4	4	4
Lipase (μUmg-1 of protein)	Pearson Correlation	0.0884931	-0.129779	-0.878148	-0.498504	0.354637	0.764791	-0.904561	-0.753131	-0.237851	-0.355198	0.763397	-0.710233	0.0426078	-0.872601	-0.207145	0.771661	-0.258213	-0.738084	0.535044	0.47691	0.424904	0.104888	-0.0389853	-0.0732863	-.977*	-0.703539	0.280636	-0.638134	1	-0.0234321	0.327128	0.420799	0.806749
	Sig. (2-tailed)	0.911507	0.870221	0.121852	0.501496	0.645363	0.235209	0.0954389	0.246869	0.762149	0.644802	0.236603	0.289767	0.957392	0.127399	0.792855	0.228339	0.741787	0.261916	0.464956	0.52309	0.575096	0.895112	0.961015	0.926714	0.0226712	0.296461	0.719364	0.361866		0.976568	0.672872	0.579201	0.193251
	N	4	4	4	4	4	4	4	4	4	4	4	4	4	4	4	4	4	4	4	4	4	4	4	4	4	4	4	4	4	4	4	4	4
Phospholipase A2 (PLA2) (nmol min-1 activity mg-1 of protein)	Pearson Correlation	0.508233	-0.532496	0.0247794	0.196346	0.678826	0.0905504	-0.0475234	0.141911	-.956*	0.553043	0.0559177	0.0141967	-0.437667	-0.341926	-0.659148	0.580964	-0.211036	-0.340483	0.657076	0.572283	0.639655	0.632126	0.258129	0.925879	0.217236	-0.448224	.952*	-0.697784	-0.0234321	1	0.195944	0.40452	-0.577785
	Sig. (2-tailed)	0.491767	0.467504	0.975221	0.803654	0.321174	0.90945	0.952477	0.858089	0.0439173	0.446957	0.944082	0.985803	0.562333	0.658074	0.340852	0.419036	0.788964	0.659517	0.342924	0.427717	0.360345	0.367874	0.741871	0.0741211	0.782764	0.551776	0.0476157	0.302216	0.976568		0.804056	0.59548	0.422215
	N	4	4	4	4	4	4	4	4	4	4	4	4	4	4	4	4	4	4	4	4	4	4	4	4	4	4	4	4	4	4	4	4	4
Amylase (mmol of released maltose min-1 mg-1 of protein)	Pearson Correlation	0.922196	0.618393	0.155015	0.656114	-0.32894	-0.313748	0.0783641	0.375075	-0.149447	0.695689	-0.327375	0.41676	-0.904181	-0.661377	-0.865858	0.571275	-.997**	0.213469	-0.163673	0.881344	0.852925	0.870027	0.930628	0.509672	-0.357554	-0.820855	0.256092	-0.62221	0.327128	0.195944	1	.967*	0.326679
	Sig. (2-tailed)	0.0778039	0.381607	0.844985	0.343886	0.67106	0.686252	0.921636	0.624925	0.850553	0.304311	0.672625	0.58324	0.0958187	0.338623	0.134142	0.428725	0.00263844	0.786531	0.836327	0.118656	0.147075	0.129973	0.0693721	0.490328	0.642446	0.179145	0.743908	0.37779	0.672872	0.804056		0.033322	0.673321
	N	4	4	4	4	4	4	4	4	4	4	4	4	4	4	4	4	4	4	4	4	4	4	4	4	4	4	4	4	4	4	4	4	4
Tri-iodothyronine (T3) (ng mg-1 of protein)	Pearson Correlation	0.93901	0.396636	0.018225	0.550239	-0.0773771	-0.145661	-0.0696048	0.255893	-0.390128	0.689295	-0.165962	0.268163	-0.88818	-0.781607	-0.942076	0.74518	-.958*	0.00261773	0.087306	.973*	.957*	0.924987	0.869361	0.65434	-0.398398	-0.922482	0.488512	-0.798612	0.420799	0.40452	.967*	1	0.262213
	Sig. (2-tailed)	0.0609895	0.603364	0.981775	0.449761	0.922623	0.854339	0.930395	0.744107	0.609872	0.310705	0.834038	0.731837	0.11182	0.218393	0.057924	0.25482	0.0417282	0.997382	0.912694	0.0270799	0.043295	0.0750135	0.130639	0.34566	0.601602	0.0775184	0.511488	0.201388	0.579201	0.59548	0.033322		0.737787
	N	4	4	4	4	4	4	4	4	4	4	4	4	4	4	4	4	4	4	4	4	4	4	4	4	4	4	4	4	4	4	4	4	4
Thyroxine (T4) (ng mg-1 of protein)	Pearson Correlation	-0.0502474	0.354473	-0.619233	-0.343313	-0.219465	0.434781	-0.61079	-0.553422	0.371638	-0.445769	0.451774	-0.43687	0.106565	-0.563999	0.0667017	0.32838	-0.267105	-0.285904	-0.0413446	0.184281	0.100172	-0.1237	0.00952855	-0.504264	-0.913191	-0.41061	-0.316282	-0.171903	0.806749	-0.577785	0.326679	0.262213	1
	Sig. (2-tailed)	0.949753	0.645527	0.380767	0.656687	0.780535	0.565219	0.38921	0.446578	0.628362	0.554231	0.548226	0.56313	0.893435	0.436001	0.933298	0.67162	0.732895	0.714096	0.958655	0.815719	0.899828	0.8763	0.990471	0.495736	0.0868094	0.58939	0.683718	0.828097	0.193251	0.422215	0.673321	0.737787
	N	4	4	4	4	4	4	4	4	4	4	4	4	4	4	4	4	4	4	4	4	4	4	4	4	4	4	4	4	4	4	4	4	4
*. Correlation is significant at the 0.05 level (2-tailed).
**. Correlation is significant at the 0.01 level (2-tailed).

## Sheet: Partial Corr_PUFA controlled
Correlations
Control Variables			Individual weight (mg)	Standard length (mm)	Specific Growth Rate, SGR (% day-1)	Feed Conversion Ratio, FCR	Allometric coefficient,b	Survival (%)	Deformities (%)	Collagen type I, α1 (ColIα1) mRNA	Collagen type I, α2 (ColIα2) mRNA	Periostin (PSN) mRNA	Troponin C (TnnC) mRNA	SRY-box transcription factor 3 (SOX3) mRNA	Alkaline phosphatase (μU mg-1 of protein)	Trypsin (μU mg-1 of protein)	Chymotrypsin (μUmg-1 of protein)	Trypsin to chymotrypsin (T/C) activity ratio	Lipase (μU mg-1 of protein)	Phospholipase A2 (PLA2) (nmo lmin-1 activity mg-1 of protein)	Amylase (mmol of released maltose min-1 mg-1 of protein)	Tri-iodothyronine (T3) (ng mg-1 of protein)	Thyroxine (T4) (ng mg-1 of protein)	MUFA %
PUFA ω3/ω6	Individual weight (mg)	Correlation	1	0.999596	0.97122	-0.962285	0.950556	0.56241	-0.428704	-0.993368	-0.980212	-0.974113	-0.966739	-0.690001	0.795219	0.999944	-0.611493	0.93435	-0.93758	-0.465042	-0.946844	-0.996068	-0.422928	0.524675
		Significance (2-tailed)		0.0181016	0.153103	0.175399	0.201028	0.619749	0.717941	0.0733601	0.126857	0.145171	0.164655	0.51522	0.414712	0.00675489	0.581139	0.231962	0.226121	0.692079	0.208504	0.0564746	0.722005	0.648373
		df	0	1	1	1	1	1	1	1	1	1	1	1	1	1	1	1	1	1	1	1	1	1
	Standard length (mm)	Correlation	0.999596	1	0.964056	-0.954162	0.959001	0.538675	-0.402845	-0.989698	-0.974188	-0.967292	-0.97362	-0.669144	0.812135	0.999238	-0.58875	0.923842	-0.947089	-0.439685	-0.955607	-0.998184	-0.448519	0.500261
		Significance (2-tailed)	0.0181016		0.171205	0.1935	0.182926	0.63785	0.736043	0.0914617	0.144959	0.163273	0.146553	0.533322	0.396611	0.0248565	0.59924	0.250063	0.208019	0.71018	0.190402	0.0383731	0.703903	0.666475
		df	1	0	1	1	1	1	1	1	1	1	1	1	1	1	1	1	1	1	1	1	1	1
	Specific Growth Rate, SGR (% day-1)	Correlation	0.97122	0.964056	1	-0.999387	0.849232	0.743167	-0.63155	-0.992165	-0.99915	-0.999922	-0.877998	-0.842541	0.627917	0.973693	-0.782356	0.992338	-0.827765	-0.662518	-0.842973	-0.9463	-0.194924	0.712341
		Significance (2-tailed)	0.153103	0.171205		0.0222957	0.354131	0.466646	0.564838	0.0797431	0.0262461	0.00793174	0.317758	0.362117	0.567815	0.146348	0.428036	0.0788583	0.379224	0.538976	0.361607	0.209578	0.875108	0.49527
		df	1	1	0	1	1	1	1	1	1	1	1	1	1	1	1	1	1	1	1	1	1	1
	Feed Conversion Ratio, FCR	Correlation	-0.962285	-0.954162	-0.999387	1	-0.830222	-0.76614	0.658311	0.987182	0.997094	0.998873	0.860699	0.860885	-0.600281	-0.965117	0.803685	-0.996056	0.807611	0.688339	0.823619	0.9344	0.160462	-0.736478
		Significance (2-tailed)	0.175399	0.1935	0.0222957		0.376427	0.44435	0.542542	0.102039	0.0485417	0.0302274	0.340054	0.339821	0.590111	0.168644	0.40574	0.0565627	0.40152	0.51668	0.383902	0.231874	0.897403	0.472975
		df	1	1	1	0	1	1	1	1	1	1	1	1	1	1	1	1	1	1	1	1	1	1
	Allometric coefficient,b	Correlation	0.950556	0.959001	0.849232	-0.830222	1	0.277819	-0.12694	-0.908545	-0.870273	-0.855744	-0.998368	-0.431104	0.944195	0.947208	-0.335534	0.777486	-0.999223	-0.16712	-0.999931	-0.974332	-0.683428	0.23436
		Significance (2-tailed)	0.201028	0.182926	0.354131	0.376427		0.820777	0.918969	0.274388	0.327885	0.346199	0.036373	0.716248	0.213684	0.207783	0.782167	0.432989	0.0250931	0.893107	0.00747574	0.144553	0.520977	0.849401
		df	1	1	1	1	0	1	1	1	1	1	1	1	1	1	1	1	1	1	1	1	1	1
	Survival (%)	Correlation	0.56241	0.538675	0.743167	-0.76614	0.277819	1	-0.988129	-0.653751	-0.714958	-0.734773	-0.332222	-0.986551	-0.0541047	0.571151	-0.998161	0.820143	-0.239749	-0.993553	-0.26652	-0.486944	0.51141	0.998989
		Significance (2-tailed)	0.619749	0.63785	0.466646	0.44435	0.820777		0.0981922	0.546389	0.492892	0.474577	0.784404	0.104529	0.965539	0.612994	0.03861	0.387787	0.84587	0.07233	0.828252	0.676223	0.658247	0.0286246
		df	1	1	1	1	1	0	1	1	1	1	1	1	1	1	1	1	1	1	1	1	1	1
	Deformities (%)	Correlation	-0.428704	-0.402845	-0.63155	0.658311	-0.12694	-0.988129	1	0.529738	0.599058	0.621842	0.183374	0.949727	0.206866	-0.438265	0.977	-0.722507	0.0877543	0.999175	0.115284	0.346978	-0.637358	-0.994035
		Significance (2-tailed)	0.717941	0.736043	0.564838	0.542542	0.918969	0.0981922		0.644581	0.591084	0.57277	0.882596	0.202721	0.867347	0.711186	0.136802	0.485979	0.944062	0.0258622	0.926445	0.774416	0.560054	0.0695675
		df	1	1	1	1	1	1	0	1	1	1	1	1	1	1	1	1	1	1	1	1	1	1
	Collagen type I, α1 (ColIα1) mRNA	Correlation	-0.993368	-0.989698	-0.992165	0.987182	-0.908545	-0.653751	0.529738	1	0.996471	0.993645	0.93092	0.768647	-0.72023	-0.994532	0.698414	-0.969127	0.891376	0.563747	0.903577	0.979275	0.315933	-0.619078
		Significance (2-tailed)	0.0733601	0.0914617	0.0797431	0.102039	0.274388	0.546389	0.644581		0.053497	0.0718114	0.238015	0.44186	0.488072	0.0666052	0.507779	0.158601	0.299481	0.618719	0.281864	0.129835	0.795365	0.575013
		df	1	1	1	1	1	1	1	0	1	1	1	1	1	1	1	1	1	1	1	1	1	1
	Collagen type I, α2 (ColIα2) mRNA	Correlation	-0.980212	-0.974188	-0.99915	0.997094	-0.870273	-0.714958	0.599058	0.996471	1	0.999586	0.89698	0.819625	-0.659461	-0.982257	0.756021	-0.986402	0.850187	0.631083	0.864429	0.95882	0.235184	-0.682809
		Significance (2-tailed)	0.126857	0.144959	0.0262461	0.0485417	0.327885	0.492892	0.591084	0.053497		0.0183143	0.291512	0.388363	0.541569	0.120102	0.454282	0.105104	0.352978	0.565222	0.335361	0.183332	0.848862	0.521516
		df	1	1	1	1	1	1	1	1	0	1	1	1	1	1	1	1	1	1	1	1	1	1
	Periostin (PSN) mRNA	Correlation	-0.974113	-0.967292	-0.999922	0.998873	-0.855744	-0.734773	0.621842	0.993645	0.999586	1	0.883893	0.835765	-0.637565	-0.976456	0.774536	-0.990722	0.834691	0.653134	0.84961	0.950254	0.207129	-0.703541
		Significance (2-tailed)	0.145171	0.163273	0.00793174	0.0302274	0.346199	0.474577	0.57277	0.0718114	0.0183143		0.309826	0.370049	0.559884	0.138417	0.435967	0.0867901	0.371292	0.546907	0.353675	0.201646	0.867176	0.503202
		df	1	1	1	1	1	1	1	1	1	0	1	1	1	1	1	1	1	1	1	1	1	1
	Troponin C (TnnC) mRNA	Correlation	-0.966739	-0.97362	-0.877998	0.860699	-0.998368	-0.332222	0.183374	0.93092	0.89698	0.883893	1	0.481926	-0.923845	-0.963971	0.388779	-0.81213	0.995343	0.223148	0.997629	0.985597	0.640626	-0.28949
		Significance (2-tailed)	0.164655	0.146553	0.317758	0.340054	0.036373	0.784404	0.882596	0.238015	0.291512	0.309826		0.679875	0.250057	0.17141	0.745794	0.396616	0.0614661	0.856734	0.0438488	0.10818	0.55735	0.813028
		df	1	1	1	1	1	1	1	1	1	1	0	1	1	1	1	1	1	1	1	1	1	1
	SRY-box transcription factor 3 (SOX3) mRNA	Correlation	-0.690001	-0.669144	-0.842541	0.860885	-0.431104	-0.986551	0.949727	0.768647	0.819625	0.835765	0.481926	1	-0.10984	-0.697642	0.994644	-0.902636	0.395214	0.961659	0.420479	0.623163	-0.364068	-0.978206
		Significance (2-tailed)	0.51522	0.533322	0.362117	0.339821	0.716248	0.104529	0.202721	0.44186	0.388363	0.370049	0.679875		0.929932	0.508465	0.0659185	0.283259	0.741341	0.176859	0.723724	0.571695	0.762775	0.133153
		df	1	1	1	1	1	1	1	1	1	1	1	0	1	1	1	1	1	1	1	1	1	1
	Alkaline phosphatase (μU mg-1 of protein)	Correlation	0.795219	0.812135	0.627917	-0.600281	0.944195	-0.0541047	0.206866	-0.72023	-0.659461	-0.637565	-0.923845	-0.10984	1	0.788741	-0.00651728	0.526946	-0.956441	0.166961	-0.947998	-0.845808	-0.885748	-0.0989325
		Significance (2-tailed)	0.414712	0.396611	0.567815	0.590111	0.213684	0.965539	0.867347	0.488072	0.541569	0.559884	0.250057	0.929932		0.421467	0.995851	0.646674	0.188591	0.893209	0.206209	0.358238	0.307292	0.936914
		df	1	1	1	1	1	1	1	1	1	1	1	1	0	1	1	1	1	1	1	1	1	1
	Trypsin (μU mg-1 of protein)	Correlation	0.999944	0.999238	0.973693	-0.965117	0.947208	0.571151	-0.438265	-0.994532	-0.982257	-0.976456	-0.963971	-0.697642	0.788741	1	-0.619854	0.938079	-0.933838	-0.474409	-0.943378	-0.995072	-0.41329	0.533678
		Significance (2-tailed)	0.00675489	0.0248565	0.146348	0.168644	0.207783	0.612994	0.711186	0.0666052	0.120102	0.138417	0.17141	0.508465	0.421467		0.574384	0.225207	0.232876	0.685324	0.215258	0.0632295	0.728759	0.641619
		df	1	1	1	1	1	1	1	1	1	1	1	1	1	0	1	1	1	1	1	1	1	1
	Chymotrypsin (μU mg-1 of protein)	Correlation	-0.611493	-0.58875	-0.782356	0.803685	-0.335534	-0.998161	0.977	0.698414	0.756021	0.774536	0.388779	0.994644	-0.00651728	-0.619854	1	-0.853315	0.298152	0.984854	0.324449	0.538988	-0.458384	-0.994428
		Significance (2-tailed)	0.581139	0.59924	0.428036	0.40574	0.782167	0.03861	0.136802	0.507779	0.454282	0.435967	0.745794	0.0659185	0.995851	0.574384		0.349177	0.80726	0.11094	0.789642	0.637613	0.696857	0.0672347
		df	1	1	1	1	1	1	1	1	1	1	1	1	1	1	0	1	1	1	1	1	1	1
	Trypsin to chymotrypsin (T/C) activity ratio	Correlation	0.93435	0.923842	0.992338	-0.996056	0.777486	0.820143	-0.722507	-0.969127	-0.986402	-0.990722	-0.81213	-0.902636	0.526946	0.938079	-0.853315	1	-0.7521	-0.749989	-0.770047	-0.899106	-0.0722468	0.793597
		Significance (2-tailed)	0.231962	0.250063	0.0788583	0.0565627	0.432989	0.387787	0.485979	0.158601	0.105104	0.0867901	0.396616	0.283259	0.646674	0.225207	0.349177		0.458082	0.460117	0.440465	0.288436	0.953966	0.416412
		df	1	1	1	1	1	1	1	1	1	1	1	1	1	1	1	0	1	1	1	1	1	1
	Lipase (μU mg-1 of protein)	Correlation	-0.93758	-0.947089	-0.827765	0.807611	-0.999223	-0.239749	0.0877543	0.891376	0.850187	0.834691	0.995343	0.395214	-0.956441	-0.933838	0.298152	-0.7521	1	0.128138	0.999617	0.964704	0.711664	-0.195869
		Significance (2-tailed)	0.226121	0.208019	0.379224	0.40152	0.0250931	0.84587	0.944062	0.299481	0.352978	0.371292	0.0614661	0.741341	0.188591	0.232876	0.80726	0.458082		0.9182	0.0176173	0.169646	0.495884	0.874494
		df	1	1	1	1	1	1	1	1	1	1	1	1	1	1	1	1	0	1	1	1	1	1
	Phospholipase A2 (PLA2) (nmol min-1 activity mg-1 of protein)	Correlation	-0.465042	-0.439685	-0.662518	0.688339	-0.16712	-0.993553	0.999175	0.563747	0.631083	0.653134	0.223148	0.961659	0.166961	-0.474409	0.984854	-0.749989	0.128138	1	0.155531	0.384782	-0.605537	-0.997644
		Significance (2-tailed)	0.692079	0.71018	0.538976	0.51668	0.893107	0.07233	0.0258622	0.618719	0.565222	0.546907	0.856734	0.176859	0.893209	0.685324	0.11094	0.460117	0.9182		0.900582	0.748553	0.585917	0.0437053
		df	1	1	1	1	1	1	1	1	1	1	1	1	1	1	1	1	1	0	1	1	1	1
	Amylase (mmol of released maltose min-1 mg-1 of protein)	Correlation	-0.946844	-0.955607	-0.842973	0.823619	-0.999931	-0.26652	0.115284	0.903577	0.864429	0.84961	0.997629	0.420479	-0.947998	-0.943378	0.324449	-0.770047	0.999617	0.155531	1	0.971621	0.691953	-0.222928
		Significance (2-tailed)	0.208504	0.190402	0.361607	0.383902	0.00747574	0.828252	0.926445	0.281864	0.335361	0.353675	0.0438488	0.723724	0.206209	0.215258	0.789642	0.440465	0.0176173	0.900582		0.152029	0.513501	0.856877
		df	1	1	1	1	1	1	1	1	1	1	1	1	1	1	1	1	1	1	0	1	1	1
	Tri-iodothyronine (T3) (ng mg-1 of protein)	Correlation	-0.996068	-0.998184	-0.9463	0.9344	-0.974332	-0.486944	0.346978	0.979275	0.95882	0.950254	0.985597	0.623163	-0.845808	-0.995072	0.538988	-0.899106	0.964704	0.384782	0.971621	1	0.501546	-0.447192
		Significance (2-tailed)	0.0564746	0.0383731	0.209578	0.231874	0.144553	0.676223	0.774416	0.129835	0.183332	0.201646	0.10818	0.571695	0.358238	0.0632295	0.637613	0.288436	0.169646	0.748553	0.152029		0.66553	0.704848
		df	1	1	1	1	1	1	1	1	1	1	1	1	1	1	1	1	1	1	1	0	1	1
	Thyroxine (T4) (ng mg-1 of protein)	Correlation	-0.422928	-0.448519	-0.194924	0.160462	-0.683428	0.51141	-0.637358	0.315933	0.235184	0.207129	0.640626	-0.364068	-0.885748	-0.41329	-0.458384	-0.0722468	0.711664	-0.605537	0.691953	0.501546	1	0.549519
		Significance (2-tailed)	0.722005	0.703903	0.875108	0.897403	0.520977	0.658247	0.560054	0.795365	0.848862	0.867176	0.55735	0.762775	0.307292	0.728759	0.696857	0.953966	0.495884	0.585917	0.513501	0.66553		0.629622
		df	1	1	1	1	1	1	1	1	1	1	1	1	1	1	1	1	1	1	1	1	0	1
	MUFA %	Correlation	0.524675	0.500261	0.712341	-0.736478	0.23436	0.998989	-0.994035	-0.619078	-0.682809	-0.703541	-0.28949	-0.978206	-0.0989325	0.533678	-0.994428	0.793597	-0.195869	-0.997644	-0.222928	-0.447192	0.549519	1
		Significance (2-tailed)	0.648373	0.666475	0.49527	0.472975	0.849401	0.0286246	0.0695675	0.575013	0.521516	0.503202	0.813028	0.133153	0.936914	0.641619	0.0672347	0.416412	0.874494	0.0437053	0.856877	0.704848	0.629622
		df	1	1	1	1	1	1	1	1	1	1	1	1	1	1	1	1	1	1	1	1	1	0

## Sheet: Partial Corr_MUFA controlled
Correlations
Control Variables			Individual weight (mg)	Standard length (mm)	Specific Growth Rate, SGR (% day-1)	Feed Conversion Ratio, FCR	Allometric coefficient,b	Survival (%)	Deformities (%)	Collagen type I, α1 (ColIα1) mRNA	Collagen type I, α2 (ColIα2) mRNA	Periostin (PSN) mRNA	Troponin C (TnnC) mRNA	SRY-box transcription factor 3 (SOX3) mRNA	Alkaline phosphatase (μU mg-1 of protein)	Trypsin (μU mg-1 of protein)	Chymotrypsin (μU mg-1 of protein)	Trypsin to chymotrypsin (T/C) activity ratio	Lipase (μU mg-1 of protein)	Phospholipase A2 (PLA2) (nmol min-1 activity mg-1 of protein)	Amylase (mmol of released maltose min-1 mg-1 of protein)	Tri-iodothyronine (T3) (ng mg-1 of protein)	Thyroxine (T4) (ng mg-1 of protein)	PUFA ω3/ω6
MUFA %	Individual weight (mg)	Correlation	1	0.325089	0.979059	-0.320288	0.937538	-0.731097	0.841352	-0.845505	-0.880365	-0.995625	-0.998598	-0.926335	-0.0637815	0.620797	-0.853278	0.545925	0.11975	-0.575033	-0.909584	-0.879702	-0.000948237	-0.74893
		Significance (2-tailed)		0.789211	0.130515	0.792441	0.226199	0.478017	0.36352	0.358599	0.314595	0.0595735	0.0337185	0.245882	0.959368	0.573619	0.349222	0.632357	0.923582	0.609978	0.2728	0.315485	0.999396	0.461135
		df	0	1	1	1	1	1	1	1	1	1	1	1	1	1	1	1	1	1	1	1	1	1
	Standard length (mm)	Correlation	0.325089	1	0.510803	-0.999987	0.633772	0.407542	-0.237615	-0.779828	-0.734731	-0.412033	-0.374698	0.0550969	0.923023	0.943203	-0.770524	0.9698	-0.899949	0.586755	-0.688646	-0.735679	-0.945991	0.383186
		Significance (2-tailed)	0.789211		0.658697	0.00322978	0.563012	0.732772	0.847269	0.430613	0.474616	0.729638	0.755493	0.964906	0.251421	0.215593	0.439989	0.156854	0.287207	0.60081	0.516411	0.473727	0.210185	0.749653
		df	1	0	1	1	1	1	1	1	1	1	1	1	1	1	1	1	1	1	1	1	1	1
	Specific Growth Rate, SGR (% day-1)	Correlation	0.979059	0.510803	1	-0.506434	0.988726	-0.576891	0.713701	-0.936504	-0.958486	-0.993798	-0.988463	-0.830249	0.140718	0.767396	-0.941566	0.705058	-0.0848718	-0.396437	-0.975127	-0.958086	-0.204507	-0.598346
		Significance (2-tailed)	0.130515	0.658697		0.661926	0.0956849	0.608532	0.494035	0.228084	0.18408	0.070941	0.096796	0.376397	0.910118	0.443104	0.218708	0.501842	0.945904	0.740493	0.142286	0.18497	0.868882	0.59165
		df	1	1	0	1	1	1	1	1	1	1	1	1	1	1	1	1	1	1	1	1	1	1
	Feed Conversion Ratio, FCR	Correlation	-0.320288	-0.999987	-0.506434	1	-0.629839	-0.41217	0.24254	0.776643	0.73128	0.407405	0.36999	-0.0601618	-0.924963	-0.941506	0.767281	-0.96855	0.902149	-0.590856	0.684959	0.732233	0.947624	-0.387868
		Significance (2-tailed)	0.792441	0.00322978	0.661926		0.566242	0.729542	0.844039	0.433842	0.477846	0.732867	0.758722	0.961677	0.248191	0.218822	0.443219	0.160084	0.283977	0.597581	0.519641	0.476956	0.206955	0.746424
		df	1	1	1	0	1	1	1	1	1	1	1	1	1	1	1	1	1	1	1	1	1	1
	Allometric coefficient,b	Correlation	0.937538	0.633772	0.988726	-0.629839	1	-0.448079	0.600772	-0.978452	-0.990376	-0.965942	-0.95464	-0.737426	0.287378	0.854751	-0.981386	0.803294	-0.233111	-0.254501	-0.997322	-0.990181	-0.348773	-0.471625
		Significance (2-tailed)	0.226199	0.563012	0.0956849	0.566242		0.704216	0.58972	0.132399	0.0883953	0.166626	0.192481	0.472082	0.814433	0.347419	0.123023	0.406157	0.850219	0.836178	0.0466009	0.0892851	0.773197	0.687335
		df	1	1	1	1	0	1	1	1	1	1	1	1	1	1	1	1	1	1	1	1	1	1
	Survival (%)	Correlation	-0.731097	0.407542	-0.576891	-0.41217	-0.448079	1	-0.98387	0.253835	0.320033	0.664146	0.693953	0.934254	0.727514	0.08102	0.268053	0.172507	-0.764912	0.978593	0.381497	0.318709	-0.68158	0.999648
		Significance (2-tailed)	0.478017	0.732772	0.608532	0.729542	0.704216		0.114497	0.836616	0.792612	0.537591	0.511735	0.232135	0.481351	0.948364	0.827239	0.889626	0.445565	0.131961	0.750817	0.793502	0.522587	0.0168815
		df	1	1	1	1	1	0	1	1	1	1	1	1	1	1	1	1	1	1	1	1	1	1
	Deformities (%)	Correlation	0.841352	-0.237615	0.713701	0.24254	0.600772	-0.98387	1	-0.422765	-0.484346	-0.787167	-0.811559	-0.982976	-0.593049	0.0985819	-0.436066	0.00647648	0.63735	-0.925994	-0.540698	-0.483123	0.539689	-0.988267
		Significance (2-tailed)	0.36352	0.847269	0.494035	0.844039	0.58972	0.114497		0.722119	0.678115	0.423094	0.397239	0.117638	0.595848	0.937139	0.712743	0.995877	0.560061	0.246458	0.636321	0.679005	0.637083	0.0976153
		df	1	1	1	1	1	1	0	1	1	1	1	1	1	1	1	1	1	1	1	1	1	1
	Collagen type I, α1 (ColIα1) mRNA	Correlation	-0.845505	-0.779828	-0.936504	0.776643	-0.978452	0.253835	-0.422765	1	0.997612	0.891701	0.872588	0.582076	-0.478952	-0.943502	0.999892	-0.908958	0.428876	0.049339	0.990932	0.997708	0.534768	0.279392
		Significance (2-tailed)	0.358599	0.430613	0.228084	0.433842	0.132399	0.836616	0.722119		0.0440039	0.299025	0.32488	0.604481	0.682033	0.21502	0.00937631	0.273758	0.71782	0.968577	0.0857983	0.0431141	0.640798	0.819734
		df	1	1	1	1	1	1	1	0	1	1	1	1	1	1	1	1	1	1	1	1	1	1
	Collagen type I, α2 (ColIα2) mRNA	Correlation	-0.880365	-0.734731	-0.958486	0.73128	-0.990376	0.320033	-0.484346	0.997612	1	0.920832	0.90424	0.636846	-0.417179	-0.918363	0.998521	-0.877995	0.36546	0.118203	0.997846	0.999999	0.475131	0.345041
		Significance (2-tailed)	0.314595	0.474616	0.18408	0.477846	0.0883953	0.792612	0.678115	0.0440039		0.255021	0.280876	0.560477	0.726037	0.259024	0.0346276	0.317762	0.761824	0.924573	0.0417944	0.000889747	0.684802	0.77573
		df	1	1	1	1	1	1	1	1	0	1	1	1	1	1	1	1	1	1	1	1	1	1
	Periostin (PSN) mRNA	Correlation	-0.995625	-0.412033	-0.993798	0.407405	-0.965942	0.664146	-0.787167	0.891701	0.920832	1	0.999175	0.887083	-0.0297487	-0.691336	0.89827	-0.621825	-0.0264567	0.49607	0.944431	0.920287	0.0943854	0.683735
		Significance (2-tailed)	0.0595735	0.729638	0.070941	0.732867	0.166626	0.537591	0.423094	0.299025	0.255021		0.025855	0.305456	0.981059	0.514045	0.289649	0.572783	0.983155	0.669552	0.213227	0.255911	0.939823	0.520709
		df	1	1	1	1	1	1	1	1	1	0	1	1	1	1	1	1	1	1	1	1	1	1
	Troponin C (TnnC) mRNA	Correlation	-0.998598	-0.374698	-0.988463	0.36999	-0.95464	0.693953	-0.811559	0.872588	0.90424	0.999175	1	0.905094	0.0108597	-0.66143	0.879687	-0.589514	-0.0670225	0.530915	0.930306	0.903642	0.053887	0.712799
		Significance (2-tailed)	0.0337185	0.755493	0.096796	0.758722	0.192481	0.511735	0.397239	0.32488	0.280876	0.025855		0.279601	0.993086	0.5399	0.315504	0.598638	0.9573	0.643697	0.239082	0.281766	0.965678	0.494854
		df	1	1	1	1	1	1	1	1	1	1	0	1	1	1	1	1	1	1	1	1	1	1
	SRY-box transcription factor 3 (SOX3) mRNA	Correlation	-0.926335	0.0550969	-0.830249	-0.0601618	-0.737426	0.934254	-0.982976	0.582076	0.636846	0.887083	0.905094	1	0.435016	-0.279744	0.593989	-0.190098	-0.484917	0.840863	0.686054	0.635768	-0.375821	0.94338
		Significance (2-tailed)	0.245882	0.964906	0.376397	0.961677	0.472082	0.232135	0.117638	0.604481	0.560477	0.305456	0.279601		0.713485	0.819501	0.595105	0.878239	0.677699	0.364096	0.518683	0.561367	0.754721	0.215253
		df	1	1	1	1	1	1	1	1	1	1	1	0	1	1	1	1	1	1	1	1	1	1
	Alkaline phosphatase (μU mg-1 of protein)	Correlation	-0.0637815	0.923023	0.140718	-0.924963	0.287378	0.727514	-0.593049	-0.478952	-0.417179	-0.0297487	0.0108597	0.435016	1	0.74278	-0.465972	0.801308	-0.99842	0.853141	-0.356659	-0.418449	-0.997903	0.709067
		Significance (2-tailed)	0.959368	0.251421	0.910118	0.248191	0.814433	0.481351	0.595848	0.682033	0.726037	0.981059	0.993086	0.713485		0.467014	0.69141	0.408275	0.0357862	0.349389	0.767832	0.725148	0.0412358	0.498232
		df	1	1	1	1	1	1	1	1	1	1	1	1	0	1	1	1	1	1	1	1	1	1
	Trypsin (μU mg-1 of protein)	Correlation	0.620797	0.943203	0.767396	-0.941506	0.854751	0.08102	0.0985819	-0.943502	-0.918363	-0.691336	-0.66143	-0.279744	0.74278	1	-0.938519	0.995747	-0.70399	0.284412	-0.890422	-0.918915	-0.78456	0.0545644
		Significance (2-tailed)	0.573619	0.215593	0.443104	0.218822	0.347419	0.948364	0.937139	0.21502	0.259024	0.514045	0.5399	0.819501	0.467014		0.224396	0.0587382	0.5028	0.816403	0.300818	0.258134	0.425778	0.965246
		df	1	1	1	1	1	1	1	1	1	1	1	1	1	0	1	1	1	1	1	1	1	1
	Chymotrypsin (μU mg-1 of protein)	Correlation	-0.853278	-0.770524	-0.941566	0.767281	-0.981386	0.268053	-0.436066	0.999892	0.998521	0.89827	0.879687	0.593989	-0.465972	-0.938519	1	-0.90272	0.415525	0.0640434	0.992803	0.998596	0.522266	0.293503
		Significance (2-tailed)	0.349222	0.439989	0.218708	0.443219	0.123023	0.827239	0.712743	0.00937631	0.0346276	0.289649	0.315504	0.595105	0.69141	0.224396		0.283134	0.727196	0.959201	0.076422	0.0337378	0.650174	0.810358
		df	1	1	1	1	1	1	1	1	1	1	1	1	1	1	0	1	1	1	1	1	1	1
	Trypsin to chymotrypsin (T/C) activity ratio	Correlation	0.545925	0.9698	0.705058	-0.96855	0.803294	0.172507	0.00647648	-0.908958	-0.877995	-0.621825	-0.589514	-0.190098	0.801308	0.995747	-0.90272	1	-0.766431	0.371533	-0.844701	-0.878663	-0.838351	0.14633
		Significance (2-tailed)	0.632357	0.156854	0.501842	0.160084	0.406157	0.889626	0.995877	0.273758	0.317762	0.572783	0.598638	0.878239	0.408275	0.0587382	0.283134		0.444062	0.757665	0.359556	0.316872	0.36704	0.906508
		df	1	1	1	1	1	1	1	1	1	1	1	1	1	1	1	0	1	1	1	1	1	1
	Lipase (μU mg-1 of protein)	Correlation	0.11975	-0.899949	-0.0848718	0.902149	-0.233111	-0.764912	0.63735	0.428876	0.36546	-0.0264567	-0.0670225	-0.484917	-0.99842	-0.70399	0.415525	-0.766431	1	-0.881103	0.303607	0.36676	0.99269	-0.747565
		Significance (2-tailed)	0.923582	0.287207	0.945904	0.283977	0.850219	0.445565	0.560061	0.71782	0.761824	0.983155	0.9573	0.677699	0.0357862	0.5028	0.727196	0.444062		0.313603	0.803618	0.760934	0.077022	0.462446
		df	1	1	1	1	1	1	1	1	1	1	1	1	1	1	1	1	0	1	1	1	1	1
	Phospholipase A2 (PLA2) (nmol min-1 activity mg-1 of protein)	Correlation	-0.575033	0.586755	-0.396437	-0.590856	-0.254501	0.978593	-0.925994	0.049339	0.118203	0.49607	0.530915	0.840863	0.853141	0.284412	0.0640434	0.371533	-0.881103	1	0.183092	0.116815	-0.817585	0.972793
		Significance (2-tailed)	0.609978	0.60081	0.740493	0.597581	0.836178	0.131961	0.246458	0.968577	0.924573	0.669552	0.643697	0.364096	0.349389	0.816403	0.959201	0.757665	0.313603		0.882779	0.925463	0.390625	0.148843
		df	1	1	1	1	1	1	1	1	1	1	1	1	1	1	1	1	1	0	1	1	1	1
	Amylase (mmol of released maltose min-1 mg-1 of protein)	Correlation	-0.909584	-0.688646	-0.975127	0.684959	-0.997322	0.381497	-0.540698	0.990932	0.997846	0.944431	0.930306	0.686054	-0.356659	-0.890422	0.992803	-0.844701	0.303607	0.183092	1	0.997753	0.416382	0.405872
		Significance (2-tailed)	0.2728	0.516411	0.142286	0.519641	0.0466009	0.750817	0.636321	0.0857983	0.0417944	0.213227	0.239082	0.518683	0.767832	0.300818	0.076422	0.359556	0.803618	0.882779		0.0426842	0.726596	0.733936
		df	1	1	1	1	1	1	1	1	1	1	1	1	1	1	1	1	1	1	0	1	1	1
	Tri-iodothyronine (T3) (ng mg-1 of protein)	Correlation	-0.879702	-0.735679	-0.958086	0.732233	-0.990181	0.318709	-0.483123	0.997708	0.999999	0.920287	0.903642	0.635768	-0.418449	-0.918915	0.998596	-0.878663	0.36676	0.116815	0.997753	1	0.47636	0.343728
		Significance (2-tailed)	0.315485	0.473727	0.18497	0.476956	0.0892851	0.793502	0.679005	0.0431141	0.000889747	0.255911	0.281766	0.561367	0.725148	0.258134	0.0337378	0.316872	0.760934	0.925463	0.0426842		0.683912	0.77662
		df	1	1	1	1	1	1	1	1	1	1	1	1	1	1	1	1	1	1	1	0	1	1
	Thyroxine (T4) (ng mg-1 of protein)	Correlation	-0.000948237	-0.945991	-0.204507	0.947624	-0.348773	-0.68158	0.539689	0.534768	0.475131	0.0943854	0.053887	-0.375821	-0.997903	-0.78456	0.522266	-0.838351	0.99269	-0.817585	0.416382	0.47636	1	-0.661938
		Significance (2-tailed)	0.999396	0.210185	0.868882	0.206955	0.773197	0.522587	0.637083	0.640798	0.684802	0.939823	0.965678	0.754721	0.0412358	0.425778	0.650174	0.36704	0.077022	0.390625	0.726596	0.683912		0.539468
		df	1	1	1	1	1	1	1	1	1	1	1	1	1	1	1	1	1	1	1	1	0	1
	PUFA ω3/ω6	Correlation	-0.74893	0.383186	-0.598346	-0.387868	-0.471625	0.999648	-0.988267	0.279392	0.345041	0.683735	0.712799	0.94338	0.709067	0.0545644	0.293503	0.14633	-0.747565	0.972793	0.405872	0.343728	-0.661938	1
		Significance (2-tailed)	0.461135	0.749653	0.59165	0.746424	0.687335	0.0168815	0.0976153	0.819734	0.77573	0.520709	0.494854	0.215253	0.498232	0.965246	0.810358	0.906508	0.462446	0.148843	0.733936	0.77662	0.539468
		df	1	1	1	1	1	1	1	1	1	1	1	1	1	1	1	1	1	1	1	1	1	0
